# Supplementary material for: Atlas of Lobular Breast Cancer Models: Challenges and Strategic Directions
Source: Cancers (Basel). 2021 Oct 27;13(21):5396. doi: 10.3390/cancers13215396 (PMC8582475; doi:10.3390/cancers13215396)
Supplement: Supplementary file 1 [file cancers-13-05396-s001.zip]

Archive with 2 entries (2 files):
- 20210924_Appendix B.pdf
- Supplementary File S1.xlsx
