# Supplementary material for: Atlas of Lobular Breast Cancer Models: Challenges and Strategic Directions
Source: Cancers (Basel). 2021 Oct 27;13(21):5396. doi: 10.3390/cancers13215396 (PMC8582475; doi:10.3390/cancers13215396)
Supplement: Supplementary file 1 [file cancers-13-05396-s001.zip › Supplementary File S1.xlsx]

## Sheet: 1. Info
	Atlas of Lobular Breast Cancer Models: Challenges and Strategic Directions
	Sheet	Title	Contents
	1	Info	Summary information including key abbreviations
	2	S1.1. Cell_lines	Characterisitics of ILC cell lines
	3	S1.2 Organoids	Patient-derived ILC Organoid Lines
	4	S1.3 GEMMs	Genetically Engineered ILC Mouse Models
	5	S1.4 PDXs	Patient-derived ILC xenografts
	Abreviations
	PDX	Patient-Derived Xenograft
	PDO	Patient-Derived Organoid
	GEMMs	Genetically Engineered Mouse Models
	Xenograft	Human-derived cells, tissues that are transplanted into a recipient of another species (mice, rats, zebrafish et.c.)
	Organoid line	Organoid made from xenograft or tumor which has been established as a cell line
	CTC	Circulating Tumor Cell
	BCI	Bergonie Cancer Institute
	CAL	Centre Antoine Lacassagne
	HBCx	Human Breast Cancer
	BCM	Baylor College of Medicine
	HCI	Huntsman Cancer Institute
	UCD	University of Colorado
	UACC	University of Arizona Cancer Center
	JAX	The Jackson Laboratory
	WHIM	Washington Human in Mouse
	MC	Mike Clarke
	MSKCC	Memorial Sloan Kettering Cancer Center
	WCRC	Women’s Cancer Research Center
	UM	University of Michigan
	MAN	University of Manchester
	CaMa	Cancer Mammary (Mammae)
	ATCC	American Type Culture Collection
	DSMZ	German Collection of Microorganisms and Cell Cultures GmbH
	UMCU	Universitair Medisch Centrum Utrecht
	UDL	UMCU Derksen Lab
	EPFL	École polytechnique fédérale de Lausanne
	MIND	Mouse Intraductal
	fs	frame shift
	EC	ExtraCellular Domain
	*	Termination, STOP codon
	n/a	not available
	p.	Protein
	c.	Coding DNA

## Sheet: S1.1. Cell_lines
Cell Name	Tissue	Tumor (Classification)	Type	Age at sampling	Morphology	Biomarkers	E-cadherin	CDH1	CDH1 (exon deletion)	PIK3CA	p53 (TP53)	PTEN	Mutations in other genes	Xenograft	Doubling time (hs)	Notes	Key Reference	Cellosaurus	cBioPortal	Availability
ILC
SUM-44 PE	Pleural effusion	ILC	ILC	n/a	Rounded	ER+, PR- (+), HER2-	p.F423LfsX8	c.1269delT	n/a	n/a	p.E28fsX16 (82_84delinsCA)	n/a	ESR1Y537S and ESR1Y537C	MIND	85	-	PMID: 8425198	https://web.expasy.org/cellosaurus/CVCL_3424	n/a	Asterand
IPH-926	Malign/ant ascites	ILC	ILC	72	Rounded	ER-, PR-, HER2-	p.V82fsX93	c.240_241insGGTG	n/a	n/a	p.E285K (c.853G>A)	c.950_953delTACT	n/a	MIND	~200	-	PMID: 19191266	https://web.expasy.org/cellosaurus/CVCL_A625	n/a	DSMZ
MDA-MB-134 VI	Pleural effusion	NST	ILC	47	Rounded	ER+, PR-, HER2-	p.L230EfsX4	r.688_832del145	exon 6	WT	p.E285K (c.853G>A) (homo)	WT	n/a	MIND	368	-	PMID: 10709100	https://web.expasy.org/cellosaurus/CVCL_0617	https://www.cbioportal.org/patient?studyId=ccle_broad_2019&caseId=MDAMB134VI_BREAST	ATCC
MDA-MB-330	Pleural effusion	ILC	ILC	43	Rounded	ER+/-, PR-, HER2+	wt	wt	n/a	WT	c.659C>T (homo)	WT	CTNNA1	no tumorigenic in vivo	40.8	α-catenin	PMID: 730202	https://web.expasy.org/cellosaurus/CVCL_0619	n/a	ATCC
UACC-3133	Pleural effusion	ILC	ILC	52	n/a	ERlow, PR-, HER2+	n/a	n/a	n/a	n/a	n/a	n/a	n/a	n/a	n/a	-	DOI: 10.1007/978-1-4757-0019-0_7	https://web.expasy.org/cellosaurus/CVCL_B221	n/a	ATCC
MA-11	Bone marrow mets	ILC & tubular	ILC	n/a	Rounded	ER-, PR-, HER2-	wt	wt	n/a	n/a	n/a	n/a	n/a	n/a	n/a	-	PMID: 8938153	n/a	n/a	-
EFM-63	Ovarian metastasis	ILC	ILC	67	n/a	n/a	n/a	n/a	n/a	n/a	n/a	n/a	n/a	n/a	n/a	-	PMID: 6405069	https://web.expasy.org/cellosaurus/CVCL_W957	n/a	-
HCC-2185	Pleural effusion	ILC	ILC	49	n/a	ER-, PR-, HER2-	n/a	n/a	n/a	n/a	n/a	n/a	n/a	no tumorigenic in vivo	164	-	PMID: 9833771	https://web.expasy.org/cellosaurus/CVCL_3375	n/a	Discontinued in ATCC
ILC-like
BCK4	Pleural effusion	Mucinous	ILC	65	Rounded	ER+, PR+, HER2-	n/a	Promoter Methylation	n/a	n/a	n/a	n/a	n/a	Fat pad (matrigel)	~120	Mucinous features	PMID: 23247610	https://web.expasy.org/cellosaurus/CVCL_A9A5	n/a	Prof. Britta M. Jacobsen
MDA-MB-157	Pleural effusion	Medullary	ILC-like	n/a	Spindle	ER-, PR-, HER2-	n/a	Promoter Methylation	n/a	WT	c.261_286del26 (homo)	WT	CTNNA1	no	67	α-catenin	PMID: 4471183	https://web.expasy.org/cellosaurus/CVCL_0618	n/a	ATCC
MDA-MB-436	Pleural effusion	NST	ILC-like	43	Neuron-type cells	ER-, PR-, HER2-	n/a	Promoter Methylation	n/a	WT	p.E204fs*7	WT	n/a	-	89	Basal B/claudin-low	PMID: 8425198	https://web.expasy.org/cellosaurus/CVCL_0623	n/a	ATCC
MDA-MB-453	Pericardial fluid	n/a	ILC-like	48	Rounded	ER-, PR-, HER2+	p.Trp638Ter (p.W638X)	c.1913G>A	n/a	H1047R (c.3140A>G)_hetero	c.991_1182del192 (homo)	p.Glu307Lys (c.919G>A) (hetero)	n/a	MIND	~38-60	-	PMID: 9671407	https://web.expasy.org/cellosaurus/CVCL_0418	n/a	ATCC
MDA-MB-468	Pleural effusion	n/a	ILC-like	51	Rounded	ER-, PR-, HER2-	wt	wt	n/a	WT	p.R273H (c.818G>A) (homo)	c.253+1G>T (homo)	CTNNA1	-	~30-80	α-catenin	PMID: 327080	https://web.expasy.org/cellosaurus/CVCL_0419	n/a	ATCC
CAMA-1	Pleural effusion	Solid with scirrhous regions	ILC-like	28	Rounded	ER+, PR+, HER2-	p.Y523_G571del	c.1712-1G>A	n/a	WT	c.839G>C (homo)	p.Asp92His (c.274G>C) (hetero)	n/a	MIND (unpublished)	114	-	PMID: 730202	https://web.expasy.org/cellosaurus/CVCL_1115	https://www.cbioportal.org/patient?studyId=ccle_broad_2019&caseId=CAMA1_BREAST	ATCC
SUM-159PT	n/a	Anaplastic/sarcoma	ILC-like	71	n/a	ER-, PR-, HER2-	n/a	Promoter Methylation	n/a	p.H1047L (c.3140A>T)	p.V157_R158insL (c.472_473ins3)	-	HRAS	-	n/a	Claudin-low tumor subtype	PMID: 730202	https://web.expasy.org/cellosaurus/CVCL_5423	n/a	Asterand
CAL-120	n/a	n/a	ILC-like	43	Rounded	ER-, PR-, HER2-	n/a	Promoter Methylation	n/a	n/a	c.672+2T>G	-	n/a	-	50-60	-	PMID: 833871	https://web.expasy.org/cellosaurus/CVCL_1104	n/a	DSMZ
SK-BR-3	Pleural effusion	n/a	ILC-like	43	Rounded	ER-, PR-, HER2+	n/a	c.1_1936del1936	exons 2 through 12	WT	p.R175H (c.524G>A) (homo)	WT	n/a	-	~2-3 days	Low take rate	PMID: 327080	https://web.expasy.org/cellosaurus/CVCL_0033	https://www.cbioportal.org/patient?studyId=ccle_broad_2019&caseId=SKBR3_BREAST	ATCC
SK-BR-5	n/a	n/a	ILC-like	-	n/a	ER-, PR-, HER2+	p.I178TfsX32	c.532-1G>C	n/a	c.3140A>G (hetero)	p.A161D (c.482C>A) (homo)	WT	n/a	-	n/a	-	PMID: 20164919	https://web.expasy.org/cellosaurus/CVCL_5217	n/a	ATCC
AU565	Pleural effusion	n/a	ILC-like	-	n/a	n/a	n/a	-	n/a	n/a	p.R175H	-	SMAD4, CBLC	-	n/a	Derived for the same patient as SK-BR-3 cells	PMID: 17157791	n/a	https://www.cbioportal.org/patient?studyId=ccle_broad_2019&caseId=AU565_BREAST	ATCC
EVSA-T	Ascitic fluid	n/a	ILC-like	58	Rounded	ER-, PR-	p.V216_T229del	c.687+1_687+2delGT	n/a	WT	c.722C>G (homo)	c.951delACTT (homo)	n/a	-	50	-	PMID: 6582512	https://web.expasy.org/cellosaurus/CVCL_1207	n/a	DSMZ
CAL-148	Pleural effusion	n/a	ILC-like	58	n/a	ER-, PR-, HER2-	p.D402N, deep deletion		n/a	p.H1047R, p.D350N	WT	p.Q298*	CDKN2A, MAP2K1	-	40	-	PMID: 1000504	https://web.expasy.org/cellosaurus/CVCL_1106	https://www.cbioportal.org/patient?sampleId=CAL148_BREAST&studyId=ccle_broad_2019	DSMZ
HS578T	n/a	NST	ILC-like	74	n/a	ER-, PR-, HER2-	n/a	Promoter Methylation	n/a	WT	c.469G>T (homo)	WT	n/a	-	n/a	-	PMID: 7531416	https://web.expasy.org/cellosaurus/CVCL_0332	n/a	ATCC
ZR-75-30	Ascitic fluid	NST	ILC-like	47	Rounded	ER+, PR-, HER2+	p.Glu243Ter - p.E243X	c.727G>T	n/a	WT	WT	WT	n/a	-	110-324	-	PMID: 864756	https://web.expasy.org/cellosaurus/CVCL_1661	https://www.cbioportal.org/patient?sampleId=ZR7530_BREAST&studyId=ccle_broad_2019	ATCC
HCC2218	Primary	NST	ILC-like	38	Rounded	ER-, PR-, HER2+	n/a	c.1-832del	n/a	n/a	p.R283C (c.847C>T)	-	MET, RPS6KA4, KMT2A	-	120	-	PMID: 688225	https://web.expasy.org/cellosaurus/CVCL_1263	https://www.cbioportal.org/patient?studyId=ccle_broad_2019&caseId=HCC2218_BREAST	ATCC
MPE600	Pleural effusion	NST	ILC-like	44	Rounded	n/a	p.Y380_K440del	c.1138-21_1138del22	exon 9	n/a	WT	-	n/a	-	86	H.S. Smith (California Pacific Medical Center)	PMID: 9833771	https://web.expasy.org/cellosaurus/CVCL_9875	n/a	Dr F Waldman
BT549	Primary	Papillary	ILC-like	72	Rounded	ER-, PR-, HER2-	n/a	Promoter Methylation	n/a	n/a	p.R249S (c.747G>T)	p.Val275fs*1 (c.821delG)	n/a	-	n/a	-	PMID: 3470538	https://web.expasy.org/cellosaurus/CVCL_1092	n/a	ATCC
OCUB-1F	Pleural effusion	n/a	ILC-like	53	Rounded	ER-, PR-	p.Val17fs*1	c.49_163del115	exon 2	n/a	-	-	n/a	-	n/a	RIKEN BRC	PMID: 7873497	https://web.expasy.org/cellosaurus/CVCL_3352	n/a	-
OCUB-1M	Pleural effusion	n/a	ILC-like	53	n/a	n/a	n/a	n/a	n/a	n/a	-	-	n/a	-	n/a	-	PMID: 11291043	https://web.expasy.org/cellosaurus/CVCL_1621	n/a	-
HCC-1187	n/a	NST	ILC-like	n/a	n/a	n/a	n/a	n/a	n/a	n/a	-	-	CTNNA1	-	n/a	-	PMID: 9833771	https://web.expasy.org/cellosaurus/CVCL_1247	n/a	ATCC
PDX derived cell lines
UCD178	Pleural effusion	ILC	ILC		n/a	n/a	n/a	n/a	n/a	n/a	n/a	n/a	n/a	n/a	54	-	PMID: 32576280	https://web.expasy.org/cellosaurus/CVCL_ZV46	n/a	-
Unpublished
WCRC-25	Pleural effusion	ILC (ER+)	ILC	n/a	Rounded	ER-, PR-, HER2-	p.Q706*	2240C>T	n/a	wt	R213Q	wt			n/a	-	http://d-scholarship.pitt.edu/34370/	-	n/a	-
Mouse origin
KEP1	n/a	n/a	n/a	n/a	n/a	n/a	n/a	null	n/a	wt	null	wt	n/a	yes	24	-	PMID: 17097565	n/a	n/a	-
KEP2	n/a	n/a	n/a	n/a	n/a	n/a	n/a	null	n/a	wt	null	n/a	n/a	n/a	24	-	PMID: 17097565	n/a	n/a	-
KEP3	n/a	n/a	n/a	n/a	n/a	n/a	n/a	null	n/a	wt	null	n/a	n/a	n/a	24	-	PMID: 17097565	n/a	n/a	-
KEP6	n/a	n/a	n/a	n/a	n/a	n/a	n/a	null	n/a	wt	null	n/a	n/a	n/a	24	-	PMID: 25713299	n/a	n/a	-
WEP2	n/a	n/a	n/a	n/a	n/a	n/a	n/a	null	n/a	wt	null	wt	n/a	yes	24	-	PMID: 25713299	n/a	n/a	-
WEP3	n/a	n/a	n/a	n/a	n/a	n/a	n/a	null	n/a	wt	null	wt	n/a	yes	24	-	PMID: 25713299	n/a	n/a	-
WEP7	n/a	n/a	n/a	n/a	n/a	n/a	n/a	null	n/a	wt	null	n/a	n/a	n/a	24	-	PMID: 25713299	n/a	n/a	-
FM3A	Ascites mammary carcinoma		n/a	n/a	Rounded	n/a	n/a	n/a	n/a	n/a	n/a	n/a	n/a	n/a	n/a	lymphocytic-like	PMID: 5956504	https://web.expasy.org/cellosaurus/CVCL_3869	n/a	-
CTC lines
CTC-ITB-01	Peripheral Blood (CTCs)	mixed	ILC-like	77	Mixed epithelial–mesenchymal morphology as well as in adherent and non-adherent fractions	ER+, PR+, HER2-	p.D402N	c.1204G>A	n/a	n/a	n/a	n/a	n/a	MIND	n/a	-	PMID: 32667137	n/a	n/a	-
BRx-07	Peripheral Blood (CTCs)	ILC	ILC	n/a	n/a	n/a	n/a	n/a	n/a	n/a	n/a	n/a	n/a	prkdc-/-, il2rga-/-	n/a	-	PMID: 25013076	n/a	n/a	-
Endocrine Resistant
SUM-44 PE (Tam. Res.)	Pleural effusion	ILC	ILC	n/a	n/a	ER+, PR- (+), HER2-	n/a	n/a	n/a	n/a	n/a	n/a	n/a	n/a	n/a	Derivative of SUM-44 PE	PMID: 18974135	n/a	n/a	-
SUM-44 PE (LTED)	Pleural effusion	ILC	ILC	n/a	n/a	ER+, PR- (+), HER2-	n/a	n/a	n/a	n/a	n/a	n/a	n/a	n/a	n/a	Derivative of SUM-44 PE	PMID: 27246191	n/a	n/a	-
MDA-MB-134 VI (LTED)	Pleural effusion	ILC	ILC	47	n/a	n/a	n/a	n/a	n/a	n/a	n/a	n/a	n/a	n/a	n/a	Derivative of MDA-MB-134 VI	PMID: 18974135	n/a	n/a	-
sh CDH1 lines
MDA-MB-468	Pleural effusion	n/a	ILC-like	51	Rounded	-	-	-	-	-	-	-	-	n/a	n/a	-	PMID: 28750639	n/a	n/a	-
T47D	Pleural effusion	NST	ILC-like (experimental)	54	Rounded	ER+, PR+, HER2-	-	-	-	-	-	-	-	n/a	n/a	-	PMID: 29941485	n/a	n/a	-
MCF7	Pleural effusion	NST	ILC-like (experimental)	69	Rounded	ER+, PR+, HER2-	-	-	-	-	-	-	-	MIND	n/a	-	DOI: https://doi.org/10.1101/2021.07.22.453458	n/a
CRISP-R lines
MCF7 (A02, B04, B05)	Pleural effusion	ILC-like	ILC-like (experimental)	69	n/a	n/a	frameshift mutations	n/a	n/a	n/a	n/a	n/a	n/a	n/a	n/a	-	PMID: 29610289	n/a	n/a	-
MCF10A	Normal breast tissue	ILC-like	ILC-like (experimental)	36	n/a	n/a	n/a	n/a	n/a	n/a	n/a	n/a	n/a	n/a	n/a	-	PMID: 25079037	n/a	n/a	-
MCF7 (450D08, 450F09, 450G06)	Pleural effusion	ILC-like	ILC-like (experimental)	69	n/a	n/a	n/a	n/a	n/a	n/a	n/a	n/a	n/a	n/a	n/a	-	PMID: 27035620	n/a	n/a	-
T47D	Pleural effusion	ILC-like	ILC-like (experimental)	54	n/a	n/a	n/a	n/a	n/a	n/a	n/a	n/a	n/a	n/a	n/a	-	PMID: 33148662	n/a	n/a	-

## Sheet: S1.2 Organoids
Name	Model	Type	Cinical (Biomarker)	Organoids (Biomarkers)	CDH1	PIK3CA	TP53	Morhological features	Source	Reference
T35	Z542	ILC	ER+, PR+, HER2-	ER+, PR-, HER2+	n/a	n/a	n/a	High degree of tubule formation, well differentiated	Prof. Hans Clevers	PMID: 29224780
T66	R1239	ILC	ER+, PR+, HER2+	ER+, PR+, HER2+	n/a	n/a	n/a	Discohesive, lots of vacuoles, signet ring cells	Prof. Hans Clevers	PMID: 29224780
T74	X2675	ILC (apocrine)	ER+, PR+, HER2-	ER+, PR+, HER2-	n/a	n/a	n/a	Loose cells without any organization, intracytoplasmic vacuoles, occasional intact cell-cell contacts	Prof. Hans Clevers	PMID: 29224780
T105	W1144	ILC	ER+, PR+, HER2-	ER+, PR+, HER2-	n/a	n/a	n/a	n/a	Prof. Hans Clevers	PMID: 29224780
P008	P008	ILC	ER+, PR-, HER2-	ER-, PR-, HER2-	p.(Ser180Tyr)	none	c.G527T:p.C176F	n/a	Prof. Clare Isacke	DOI: 10.1158/1538-7445.AM2021-LB245
KCL320	KCL320	ILC	ER+, PR+, HER2-	ER-, PR-, HER2-	splice variant g.68823627G>A	c.G1624A:p.E542K	c.G1010A:p.R337H and c.C489A:p.Y163X	n/a	Prof. Clare Isacke	DOI: 10.1158/1538-7445.AM2021-LB246
Male ILC
UDL-MBC6	UDL-MBC6	ILC	n/a	n/a	c.85del p.(His29fs)	c.3140A>T p.(His1047Leu)	n/a	n/a	Prof. Patrick Derksen/Prof. Van Diest	not published yet
Mouse primary ILC
UDL-WEP9	UDL-WEP9	PILC	ER-, PR-, Her2-	ER-, PR-, Her2-	null	wt	null	n/a	Prof. Patrick Derksen	not published yet
UDL-WEP10	UDL-WEP10	PILC	ER-, PR-, Her2-	ER-, PR-, Her2-	null	wt	null	n/a	Prof. Patrick Derksen	not published yet

## Sheet: S1.3 GEMMs
Deletion/Activation	Deletion/Activation	System	Variant / Molecular Subtype	Estrogen Receptor	Tumor Onset	Response to endocrine therapies	ER responsiveness	Metastases	References	Lab	Year	PMID
Cdh1;Trp53	K14-Cre;Cdh1F/F;Trp53F/F	Tg	Pleomorphic ILC	Negative	5-8 months (fast growth)	not tested yet	not tested	0.48	Derksen P. et al.	Prof Jos Jonkers	2006	17097565
Cdh1;Trp53	WAP-Cre;Cdh1F/F;Trp53F/F	Tg	Pleomorphic ILC	Negative	5-7 months	not tested yet	not tested	0.47	Derksen P. et al.	Prof Jos Jonkers	2011	21282721
Cdh1;Pten	WAP-Cre;Cdh1F/F;PtenF/F	Tg	Classical ILC-like features	Positive	2-4 months	not tested yet	not tested	0.05	Boelens, M.C. et al.	Prof Jos Jonkers	2016	27524621
Cdh1;Pten	WAP-Cre;Cdh1F/F;PtenF/+	Tg	Classical ILC-like features	Positive	12+ months (consistent growth)	not tested yet	not tested	0.34	Boelens, M.C. et al.	Prof Jos Jonkers	2016	27524621
Cdh1 and Pik3ca	Cdh1loxP/loxP;R26-LSL-Pik3caE545K;Wap-Cre	Tg	Immune-Related-ILC-like tumors	Positive	5-10 weeks	not tested yet	not tested	unknown	Yeji An et al.	Prof. Sean E. Egan	2018	30332649
Cdh1 and Pten	Cdh1F/F;Col1a1invCAG-Cas9-IRES-Luc/+	CRISPR/Cas9	Unknown - ILC histology	not tested	7 months (consistent growth)	not tested yet	not tested	unknown	Annunziato S. et al.	Prof. Jos Jonkers	2016	27340177
Cdh1 and AKTE17K	WapCre;Cdh1F/F;Col1a1invCAG-Akt-E17K-IRES-Luc/+	GEMM-ESC	Typical ILC histology	not tested	not specified	not tested yet	not tested	unknown	Annunziato S. et al.	Prof. Jos Jonkers	2016	27340177
Cdh1 and Myh9	Cdh1F/F;Col1a1invCAG-Cas9-IRES-Luc/+	CRISPR/Cas9	Classical ILC-like features	not tested	not specified	not tested yet	not tested	unknown	Kas et al.	Prof. Jos Jonkers	2017	28650484
Cdh1;t-ASPP2	WapCre;Cdh1F/F;Col1a1invCAG-Trp53bp2-ex13-18-IRES-Luc/+	GEMM-ESC	Classical ILC-like features	not tested	9-15 weeks	not tested yet	not tested	Sporadic	Kas et al./Schipper et al.	Prof. Jos Jonkers	2017/2020	28650484/32060147
Cdh1;Pten;t-ASPP2	WapCre;Cdh1F/F;PtenF/F;Col1a1invCAG-Trp53bp2-ex13-18-IRES-Luc/+	GEMM-ESC/Tg	Classical ILC-like features	not tested	5-9 weeks	not tested yet	not tested	unknown	Schipper et al.	Prof. Jos Jonkers	2020	32060147
Cdh1;t-MYPT1	WapCre;Cdh1F/F;Col1a1invCAG-Ppp1r12a-ex1-9-IRES-Luc/+	GEMM-ESC	Classical ILC-like features	not tested	10-16 weeks	not tested yet	not tested	Sporadic	Kas et al./Schipper et al.	Prof. Jos Jonkers	2017/2020	28650484/32060147
Cdh1;Pten;t-MYPT1	WapCre;Cdh1F/F;PtenF/F;Col1a1invCAG-Ppp1r12a-ex1-9-IRES-Luc/+	GEMM-ESC/Tg	Classical ILC-like features	not tested	5-8 weeks	not tested yet	not tested	unknown	Schipper et al.	Prof. Jos Jonkers	2020	32060147
Cdh1;Trps1	WapCre;Cdh1F/F;Trps1F/F	GEMM-ESC	Classical ILC-like features	not tested	19 Months	not tested yet	not tested	unknown	Cornelissen et al.	Prof. Jos Jonkers	2020	31879358

## Sheet: S1.4 PDXs
Model Id	Laboratory	Institution	Age collection	Histological subtype (Clinical)	Histological subtype (PDX)	Source - Tissue	Clinical Biomarker	PDX Biomarker	ESR1 mutations	Implantation Site	Matrigel	Mouse Strain	Reference - PubMed	Reference (PMID, DOI)	Model Description
Xenograft
SUM-44 PE	Prof. Cathrin Brisken	EPFL	-	ILC	ILC (classic/pleomorphic)	Pleural effusion	ER+/ PR-/ HER2-	ER+/ PR+/-/ HER2-	ESR1Y537S and ESR1Y537C	Mammary milk ducts (intraductal)	no	NSG	https://pubmed.ncbi.nlm.nih.gov/33616307/	PMID: 33616307	n/a
MDA-MB-134 VI	Prof. Cathrin Brisken	EPFL	47	ILC	ILC (classic/pleomorphic)	Pleural effusion	ER+/ PR-/ HER2-	ER+/ PR+/-/ HER2-	n/a	Mammary milk ducts (intraductal)	no	NSG	https://pubmed.ncbi.nlm.nih.gov/33616307/	PMID: 33616307	n/a
MDA-MB-453	Prof. Cathrin Brisken	EPFL	48	ILC	n/a	Pleural effusion	ER-/ PR-/ HER2+	n/a	n/a	Mammary milk ducts (intraductal)	no	SCID / bg	https://pubmed.ncbi.nlm.nih.gov/26947176/	PMID: 26947176	n/a
IPH-926	Prof. Matthias Christgen	Hannover Medical School	72	ILC	ILC	Malignant ascites	ER-/ PR-/ HER2-	ER-/ PR-/ HER2-	n/a	Subcutaneously	no	NOD/SCID	https://pubmed.ncbi.nlm.nih.gov/19191266/	PMID: 19191266	n/a
BCK4	Prof. Britta M. Jacobsen	University of Colorado	65	Mucinous	ILC, with mucinous features	Pleural effusion	ER+/ PR+/ HER2+	ER+/ PR+/-/ HER2+	n/a	Mammary Fat Pad (inguinal)	no	NOD/SCID	https://pubmed.ncbi.nlm.nih.gov/23247610/	PMID: 23247610	n/a
PDXs
BCM-3561	Prof. Michael T. Lewis	Baylor College of Medicine	61	ILC	n/a	Ascites	ER+/ PR+/ HER2-	ER-/ PR-/ HER2- (enriched)	n/a	Cleared inguinal mammary fat pads	no	SCID / bg	https://pubmed.ncbi.nlm.nih.gov/23737486/	PMID: 23737486	http://tumor.informatics.jax.org/mtbwi/pdxDetails.do?modelID=J000106532
BCM-4189	Prof. Michael T. Lewis	Baylor College of Medicine	n/a	LCIS	n/a	Ascites	ER+/ PR-/ HER2-	ER-/ PR-/ HER2- (enriched)	n/a	Cleared inguinal mammary fat pads	no	SCID / bg	https://pubmed.ncbi.nlm.nih.gov/23737486/	PMID: 23737486	n/a
HCI-005	Prof. Alana L. Welm	University of Utah	45	Mixed NST and ILC	ILC, pleomorphic with papillary features	Pleural effusion	ER+/ PR+/ HER2+	ER+/ PR+/ HER2+	ESR1L536P	Cleared inguinal mammary fat pads	yes	NOD-SCID and NSG	https://pubmed.ncbi.nlm.nih.gov/22019887/	PMID: 22019887	n/a
HCI-006	Prof. Alana L. Welm	University of Utah	n/a	Mixed NST and ILC	ILC (classic type)	Pleural effusion	ER+/ PR+/ HER2+	ER+/ PR+/ HER2 (n/a)	n/a	Cleared inguinal mammary fat pads	yes	NOD-SCID	https://pubmed.ncbi.nlm.nih.gov/22019887/	PMID: 22019887	n/a
HCI-011	Prof. Alana L. Welm	University of Utah	n/a	NST	ILC (classic type)	Pleural effusion	ER+/ PR+/ HER2-	ER+/ PR+/ HER2-	n/a	Cleared inguinal mammary fat pads	yes	NOD-SCID	https://pubmed.ncbi.nlm.nih.gov/22019887/	PMID: 22019887	n/a
HCI-013	Prof. Alana L. Welm	University of Utah	53	ILC	n/a	Pleural effusion	ER+/ PR+/ HER2-	ER+/ PR+/ HER2-	ESR1Y537S	Cleared inguinal mammary fat pads	yes	NOD-SCID	https://www.ncbi.nlm.nih.gov/pmc/articles/PMC3955299/#SD1	PMID: 24425047	https://www.pdxfinder.org/data/pdx/HCI-BCM/HCI-013
HCI-013-EI	Prof. Alana L. Welm	University of Utah	53	ILC	n/a	Pleural effusion	ER+/ PR+/ HER2-	ER+/ PR+/ HER2-	n/a	Cleared inguinal mammary fat pads	yes	NOD-SCID	doi: https://doi.org/10.1101/2021.02.28.433268	PMID: 24425047	n/a
HCI-014	Prof. Alana L. Welm	University of Utah	60	ILC	n/a	Pleural effusion	ER-/ PR-/ HER2-	ER-/ PR-/ HER2-	n/a	Cleared inguinal mammary fat pads	yes	NSG	doi: https://doi.org/10.1101/2021.02.28.433269	PMID: 24425047	n/a
HCI-018	Prof. Alana L. Welm	University of Utah	59	ILC	n/a	Surgical sample - brain	ER+/ PR-/ HER2-	ER+/ PR-/ HER2-	n/a	Cleared inguinal mammary fat pads	yes	NSG	doi: https://doi.org/10.1101/2021.02.28.433270	PMID: 24425047	https://www.pdxfinder.org/data/pdx/HCI-BCM/HCI-018
HCI-031	Prof. Alana L. Welm	University of Utah	55	ILC + LCIS	n/a	Pleural effusion	ER-/ PR-/ HER2-	ER-/ PR-/ HER2-	ESR1Y537S (extreme E2 dependent)	Cleared inguinal mammary fat pads	yes	NSG	doi: https://doi.org/10.1101/2021.02.28.433271	DOI: https://doi.org/10.1101/2021.02.28.433268	n/a
HCI-031OV	Prof. Alana L. Welm	University of Utah	55	ILC + LCIS	n/a	Ovarian metastasis (murine)	ER-/ PR-/ HER2-	ER-/ PR-/ HER2-	n/a	Cleared inguinal mammary fat pads	yes	NSG	https://www.biorxiv.org/content/10.1101/2021.02.28.433268v1	DOI: https://doi.org/10.1101/2021.02.28.433268	n/a
WHIM2,5	Prof. Matthew J. Ellis	Washington University	44	NST and ILC (mixed)	n/a	Brain mets	ER-/ PR-/ HER2-	n/a	n/a	Cleared inguinal mammary fat pads	yes	NOD/SCID	https://pubmed.ncbi.nlm.nih.gov/24055055/	PMID: 24055055	n/a
WHIM9	Prof. Matthew J. Ellis	Washington University	57	Mixed NST and ILC	n/a	Not Specified	ER+/ PR+/ HER2-	n/a	E2-independent growth - resistant to fulvestrant	Cleared inguinal mammary fat pads	yes	NOD/SCID	https://pubmed.ncbi.nlm.nih.gov/24055055/	PMID: 24055055	n/a
WHIM13	Prof. Matthew J. Ellis	Washington University	42	NST with lobular features	n/a	Surgery, chest wall skin recurrence	ER-/ PR-/ HER2-	n/a	n/a	Cleared inguinal mammary fat pads	yes	NOD/SCID	https://pubmed.ncbi.nlm.nih.gov/24055055/	PMID: 24055056	n/a
WHIM13-EI	Prof. Matthew J. Ellis	Washington University	42	NST with lobular features	n/a	Surgery, chest wall skin recurrence	ER-/ PR-/ HER2-	n/a	n/a	Cleared inguinal mammary fat pads	yes	NOD/SCID	https://pubmed.ncbi.nlm.nih.gov/24055055/	PMID: 24055057	n/a
WHIM20	Prof. Matthew J. Ellis	Washington University	36	NST and ILC (mixed)	n/a	Punch -- skin right clavicle	ER-/ PR-/ HER2+	n/a	ESR1Y537S	Cleared inguinal mammary fat pads	yes	NOD/SCID	https://pubmed.ncbi.nlm.nih.gov/24055055/	PMID: 24055058	n/a
WHIM23	Prof. Matthew J. Ellis	Washington University	36	NST and ILC (mixed)	n/a	Punch -- skin right clavicle	ER-/ PR+/ HER2-	n/a	n/a	Cleared inguinal mammary fat pads	yes	NOD/SCID	https://pubmed.ncbi.nlm.nih.gov/24055055/	PMID: 24055059	n/a
HBCx-7	Prof. Elisabetta Marangoni, Prof. Marie-France Poupon	Institut Curie	n/a	ILC	n/a	Primary breast cancer	ER-/ PR+/ HER2-	ER-/ PR-/ HER2+	n/a	Interscapular fat pad	no	Swiss nude mice	https://pubmed.ncbi.nlm.nih.gov/17606733/	PMID: 17606733	n/a
HBCx-19	Prof. Elisabetta Marangoni, Prof. Marie-France Poupon	Institut Curie	n/a	ILC	n/a	Primary breast cancer	ER-/ PR+/ HER2-	n/a	n/a	Interscapular fat pad	no	Swiss nude mice	https://pubmed.ncbi.nlm.nih.gov/17606733/	PMID: 17606733	n/a
HBCx-36	Prof. Elisabetta Marangoni, Prof. Marie-France Poupon	Institut Curie	n/a	ILC	n/a	Primary breast cancer	ER+/ PR+/ HER2+	ER+PR+HER2+	n/a	Interscapular fat pad	no	Swiss nude mice	https://pubmed.ncbi.nlm.nih.gov/17606733/	PMID: 17606733	n/a
LA-PDX1	Prof. Richard Iggo	BCI	n/a	ILC	ILC	Primary breast cancer	ER+/ PR+/ HER2-	ER+/ PR+/ HER2-	n/a	Mammary milk ducts (intraductal)	no	NSG	https://pubmed.ncbi.nlm.nih.gov/27447842/	PMID: 27447842	n/a
LA-PDX2	Prof. Richard Iggo	BCI	n/a	ILC	ILC	Primary breast cancer	ER+/ PR+/ HER2-	ER+/ PR+/ HER2-	n/a	Mammary milk ducts (intraductal)	no	NSG	https://pubmed.ncbi.nlm.nih.gov/27447842/	PMID: 27447842	n/a
LA-PDX3	Prof. Richard Iggo	BCI	n/a	ILC	ILC	Primary breast cancer	ER+/ PR+/ HER2-	ER+/ PR+/ HER2-	n/a	Mammary milk ducts (intraductal)	no	NSG	https://pubmed.ncbi.nlm.nih.gov/27447842/	PMID: 27447842	n/a
LA-PDX4	Prof. Richard Iggo	BCI	n/a	ILC	ILC	Primary breast cancer	ER+/ PR+/ HER2-	ER+/ PR+/ HER2-	n/a	Mammary milk ducts (intraductal)	no	NSG	https://pubmed.ncbi.nlm.nih.gov/27447842/	PMID: 27447842	n/a
Met BC 5 (BB3RC33)	Prof. Robert B. Clarke	University of Manchester	n/a	ILC	n/a	Ascitic fluid	ER+/ PR+/ HER2-	ER+/ PR+/ HER2-	n/a	Subcutaneously (dorsal flanks)	no	NSG	https://pubmed.ncbi.nlm.nih.gov/26387946/	PMID: 26387946	n/a
Met BC 9 (BB3RC59) Met BC 9A (BB3RC61) Met BC 9B (BB3RC66)	Prof. Robert B. Clarke	University of Manchester	n/a	ILC	n/a	Ascites sample	ER+/PR+/HER2-	n/a	n/a	Subcutaneously (dorsal flanks)	no	NSG	https://pubmed.ncbi.nlm.nih.gov/26387946/	PMID: 26387946	n/a
Met BC 11 (BB3RC69)	Prof. Robert B. Clarke	University of Manchester	n/a	ILC	n/a	n/a	ER+/PR+	n/a	n/a	Subcutaneously (dorsal flanks)	no	NSG	https://pubmed.ncbi.nlm.nih.gov/26387946/	PMID: 26387946	n/a
Met BC 11A (BB3RC69)	Prof. Robert B. Clarke	University of Manchester	62	ILC	n/a	Ascitic fluid	ER+/PR+/HER2-	n/a	n/a	Subcutaneously (dorsal flanks)	no	NSG	https://pubmed.ncbi.nlm.nih.gov/26387946/	PMID: 26387946	n/a
Met BC 13 (BB3RC77)	Prof. Robert B. Clarke	University of Manchester	n/a	ILC	n/a	n/a	ER+/PR+/HER2-	n/a	n/a	Subcutaneously (dorsal flanks)	no	NSG	https://pubmed.ncbi.nlm.nih.gov/26387946/	PMID: 26387946	n/a
BB6RC183	Prof. Robert B. Clarke	University of Manchester	n/a	mixed IDC/ILC	n/a	n/a	ER+/PR-	n/a	n/a	Subcutaneously (dorsal flanks)	no	NSG		PMID: 26387946	n/a
UCD178	Prof. Carol A. Sartorius	University of Colorado		mixed IDC/ILC	n/a	n/a	ER+/PR+/HER2-	ERlow/PR−	n/a	Inguinal mammary fat pad	Cultrex Basement Membrane Extract	NSG	https://doi.org/10.1186/s13058-020-01300-y	PMID: 32576280	n/a
T69	Prof. Cathrin Brisken	EPFL	74	ILC	ILC	Treatment-naïve primary BC	ER+/PR+/HER2-	ER+/PR+/HER2(n/a)	n/a	Mammary milk ducts (intraductal)	no	NSG	https://pubmed.ncbi.nlm.nih.gov/30430577/	PMID: 30430577	n/a
T73	Prof. Cathrin Brisken	EPFL	68	ILC	ILC	Treatment-naïve primary BC	ER+/PR-/HER2+	ER+/PR-/HER2(n/a)	n/a	Mammary milk ducts (intraductal)	no	NSG	https://pubmed.ncbi.nlm.nih.gov/30430577/	PMID: 30430577	n/a
T78	Prof. Cathrin Brisken	EPFL	78	ILC (pleomorphic)	ILC	Treatment-naïve primary BC	ER+/PR+/HER2-	ER+/PR-/HER2(n/a)	n/a	Mammary milk ducts (intraductal)	no	NSG	https://pubmed.ncbi.nlm.nih.gov/30430577/	PMID: 30430577	n/a
T85	Prof. Cathrin Brisken	EPFL	71	ILC	ILC	Treatment-naïve primary BC	ER+/PR-/HER2-	ER+/PR+/HER2(n/a)	n/a	Mammary milk ducts (intraductal)	no	NSG	https://pubmed.ncbi.nlm.nih.gov/30430577/	PMID: 30430577	n/a
T86	Prof. Cathrin Brisken	EPFL	81	ILC	ILC	Treatment-naïve primary BC	ER+/PR+/HER2-	ER+/PR+/HER2(n/a)	n/a	Mammary milk ducts (intraductal)	no	NSG	https://pubmed.ncbi.nlm.nih.gov/30430577/	PMID: 30430577	n/a
BRx-07 (zebrafish)	Prof. Daniel Haber	MGH		ILC	n/a	CTC line	ER+/PR+/HER2-	n/a	n/a	Intra-peritoneally and/or peri-ocularly	yes + Clondronate liposomes	prkdc-/-, il2rga-/-	https://pubmed.ncbi.nlm.nih.gov/31031007/	PMID: 31031007	n/a
J000106532	The Jackson Laboratory	The Jackson Laboratory	n/a	ILC	n/a	Biopsy (Type Unspecified)	n/a	n/a	n/a	Mammary fat pad	no	NSG	n/a	n/a	https://www.pdxfinder.org/data/pdx/JAX/J000106532#summary
J000079378	The Jackson Laboratory	The Jackson Laboratory	n/a	ILC	n/a	Surgical Resection (Fragment)	n/a	n/a	n/a	Mammary fat pad	no	NSG	n/a	n/a	https://www.pdxfinder.org/data/pdx/JAX/J000079378
